# Supplementary material for: Single dose of intravenous miR199a-5p delivery targeting ischemic heart for long-term repair of myocardial infarction
Source: Nat Commun. 2024 Jul 2;15:5565. doi: 10.1038/s41467-024-49901-x (PMC11219733; doi:10.1038/s41467-024-49901-x)
Supplement: Supplementary file 4 — Supplementary Data 1 [file 41467_2024_49901_MOESM4_ESM.xls]

## Sheet: Sheet1
The echocardiographic data of the rat in Figure 2c
group	1 week
	HR	FS%	EF%	LV Mass AW (mg)	LV Mass AW (Corrected) (mg)	LV Mass AW (Corrected) (mg)	LV Vol;s (uL)	LVAW;d	LVAW;s	LVID;d	LVID;s	LVPW;d	LVPW;s
NC	388	33.6964	16.5517	945.8	756.64	261.302	173.253	1.70679	1.48735	7.07099	5.90062	1.99938	2.56019
	413	44.9299	22.824	757.867	606.293	201.4	110.911	2.14568	2.58457	6.30293	4.86435	1.45077	1.52392
	397	46.5453	24	740.124	592.099	256.252	136.979	1.57269	1.98719	7.01003	5.32762	1.57269	2.70648
	380	45.2414	22.9541	1289.85	1031.88	187.476	102.66	2.97469	2.9625	6.10787	4.70586	2.24321	3.20633
	418	38.7063	18.8544	369.261	295.408	124.269	76.1688	1.62145	1.5483	5.10818	4.14506	1.1216	1.4142
	340	41.793	21.4979	931.11	744.888	424.846	247.29	1.14599	1.19475	8.78997	6.90031	1.67022	2.76744
	413	30.2665	14.7008	945.055	756.044	266.404	185.773	2.5358	2.41389	7.13194	6.08349	1.1338	1.40201
	385	43.6628	21.6545	779.973	623.979	118.829	66.9451	2.48704	2.5358	5.01065	3.92562	2.03596	2.76744
	408	22.0569	10.5016	1372.74	1098.19	323.631	252.248	2.46265	2.71867	7.77809	6.96127	1.86528	2.14568
	444	44.9921	23.1405	833.919	667.135	287.322	158.05	1.73117	2.65772	7.37577	5.66898	1.49954	2.02377
	372	33.4577	16.4049	712.425	569.94	254.246	169.181	1.85309	2.17006	6.98565	5.83966	1.21914	1.56049
	413	45.104	22.9907	959.937	767.95	217.688	119.502	2.18225	2.6821	6.52238	5.02284	1.88966	2.38951
	431	40.9132	20.2222	532.38	425.904	146.565	86.6004	0.609568	0.597377	5.48611	4.3767	2.65772	3.31605
	411	26.3657	12.7786	598.451	478.761	364.584	268.459	0.841204	1.65803	8.20478	7.15633	1.34105	1.04236
	386	22.2575	10.1333	455.446	364.357	95.9413	74.5871	1.36543	1.52392	4.57176	4.10849	2.14568	2.32855
	387	29.5039	14.0044	1176.64	941.311	151.868	107.061	1.92623	2.08472	5.57145	4.7912	3.3892	3.19414
	399	42.7005	21.7886	998.756	799.005	298.089	170.804	1.32886	1.75556	7.49768	5.86404	2.27978	3.30386
	377	39.9574	20.1022	901.093	720.874	268.459	161.19	1.98719	2.27978	7.15633	5.71775	1.5483	2.2554
	372	33.0739	16.3609	947.193	757.755	342.04	228.914	1.65803	1.91404	7.97315	6.66867	1.57269	1.98719
	441	20.038	9.48678	1288.58	1030.86	329.327	263.337	2.56019	2.1213	7.83904	7.09537	1.5483	2.13349
	394	31.6859	15.566	1498.43	1198.75	321.367	219.539	2.41389	2.58457	7.7537	6.54676	2.19444	2.93812
	398	30.4752	14.9547	796.087	636.87	351.442	244.339	1.31667	1.36543	8.07068	6.86374	1.47515	2.1213
	412	51.7304	27.4603	923.149	738.519	314.624	151.868	1.15818	1.51173	7.68056	5.57145	2.15787	3.45015
	409	46.5126	24.186	1062.69	850.152	331.62	177.375	1.51173	2.10911	7.86343	5.96157	2.06034	2.9625
	392	27.7305	13.3779	814.073	651.258	279.908	202.288	1.77994	1.57269	7.29043	6.31512	1.43858	1.60926
	365	36.4181	18.1961	825.977	660.782	323.064	205.41	1.28619	1.51173	7.77199	6.35779	1.72508	2.73696
	426	33.0083	15.9115	630.434	504.348	165.56	110.911	1.68241	2.04205	5.7848	4.86435	1.78603	1.63364
	419	28.9414	14.1945	1235.15	988.122	403.596	286.789	1.70069	1.95062	8.58881	7.36968	1.88966	2.07253
	384	29.8097	14.801	1136.11	908.892	540.252	379.205	1.52392	1.975	9.80185	8.35108	1.31667	1.96281
	378	56.7829	30.9342	1210.12	968.1	340.874	147.316	1.92623	2.92593	7.96096	5.4983	1.93843	3.01126
mean	398.4	36.6119	18.3511	922.294	737.835	276.428	176.165	1.76653	2.01422	7.1354	5.82747	1.80554	2.3509
miR199a-5p	384	38.2967	19.2246	879.004	703.204	302.453	186.623	1.32886	1.67022	7.54645	6.09568	1.93843	2.84059
	392	20.3322	9.09092	490.016	392.013	70.9656	56.5368	1.93843	1.96281	4.02315	3.65741	2.13349	1.8287
	422	29.5526	14.3223	1034.02	827.217	267.944	188.76	1.8287	2.79792	7.15023	6.12616	2.06643	1.92014
	432	22.7231	10.828	937.014	749.611	312.392	241.407	2.03596	2.03596	7.65617	6.82716	1.32886	1.35324
	402	31.161	14.959	726.155	580.924	176.547	121.533	1.46296	1.64583	5.94938	5.05941	2.24321	2.35293
	423	35.0865	17.2222	990.976	792.781	222.33	144.322	2.08472	2.42608	6.58333	5.44954	2.03596	2.19444
	330	42.1403	21.0417	876.034	700.827	169.991	98.3564	1.40201	1.60926	5.85185	4.62052	2.85278	3.01126
	426	42.0261	20.9644	674.218	539.374	167.567	97.1448	2.13349	2.32855	5.81528	4.59614	1.47515	1.67022
	390	54.9618	29.222	792.122	633.698	210.368	94.7458	2.5358	3.77932	6.42485	4.54738	1.09722	1.15818
	415	39.1411	19.4707	804.59	643.672	212.186	129.134	2.04815	2.36512	6.44923	5.19352	1.60926	1.71898
	407	39.8397	20.098	1342.02	1073.61	294.837	177.375	2.17006	2.48704	7.46111	5.96157	2.27978	2.66991
	421	20.0634	9.11391	477.075	381.66	108.336	86.6004	2.62114	2.45046	4.81559	4.3767	0.829012	1.04846
	371	12.5745	5.80645	717.031	573.625	303.549	265.379	1.62145	2.02377	7.55864	7.11975	1.18256	0.731481
	408	14.3893	6.69783	858.436	686.749	328.184	280.961	1.86528	1.93843	7.82685	7.30262	1.20694	1.31667
	407	44.2007	22.7053	618.348	494.678	304.647	169.991	1.01188	1.51173	7.57083	5.85185	1.48735	1.98719
	410	27.6383	13.4864	429.213	343.37	394.122	285.194	0.829012	1.57269	8.49738	7.35139	0.743673	1.14599
	372	22.4473	10.7198	818.358	654.687	340.874	264.357	1.04846	0.950926	7.96096	7.10756	1.85309	1.79213
	397	56.1019	29.8805	317.208	253.766	188.331	82.6738	0.524228	0.487654	6.12006	4.29136	1.45077	2.27978
	408	8.43474	3.76568	443.267	354.613	168.373	154.171	0.999691	1.17037	5.82747	5.60802	1.6946	1.02407
	444	32.3334	15.69	516.07	412.856	212.186	143.579	1.53611	1.96281	6.44923	5.43735	1.1338	0.90216
	330	52.7114	27.6342	730.429	584.343	189.188	89.4646	1.90185	2.38951	6.13225	4.43765	1.70679	1.84089
	380	32.8324	16.3735	710.871	568.696	448.667	301.359	1.52392	2.06034	9.00941	7.53426	0.670525	0.707099
	385	36.376	17.8846	1193.38	954.705	204.069	129.837	1.93843	2.10911	6.33951	5.20571	2.87716	2.63333
	388	65.9787	36.8308	808.451	646.761	159.616	54.3033	1.85309	2.98688	5.69336	3.59645	2.29197	3.23071
	369	42.051	21.5152	898.785	719.028	349.079	202.288	1.79213	2.77963	8.0463	6.31512	1.28009	1.01188
	402	35.4185	17.2269	756.549	605.239	166.762	107.698	1.62145	1.47515	5.80309	4.8034	2.27978	2.49923
	372	36.7112	18.328	854.46	683.568	305.748	193.504	1.02407	1.01188	7.58303	6.19321	2.15787	2.49923
mean	395.815	34.649	17.4112	766.448	613.158	243.678	161.011	1.65486	1.99961	6.74611	5.58026	1.70024	1.82848
group	4 weeks
	HR	FS%	EF%	LV Mass AW (mg)	LV Mass AW (Corrected) (mg)	LV Mass AW (Corrected) (mg)	LV Vol;s (uL)	LVAW;d	LVAW;s	LVID;d	LVID;s	LVPW;d	LVPW;s
NC	378	31.4473	15.4671	988.65	790.92	340.874	233.678	1.52392	1.14599	7.96096	6.72963	1.81651	2.63333
	397	44.1334	22.8814	1576.1	1260.88	408.056	227.967	1.65803	2.31636	8.63148	6.65648	2.59676	3.06003
	364	45.1287	23.2633	897.1	717.68	302.453	165.96	1.92623	2.14568	7.54645	5.79089	1.38982	2.85278
	372	54.5514	28.6638	624.04	499.232	157.27	71.4771	1.975	2.41389	5.65679	4.03534	1.5483	1.79213
	402	13.7337	6.36942	1032.65	826.124	312.392	269.489	1.28009	0.9875	7.65617	7.16852	2.32855	2.64553
	366	25.4736	12.3377	907.158	725.726	389.117	289.995	0.768056	0.923495	8.44861	7.40625	2.13958	2.76134
	388	49.8372	26.4706	1565.14	1252.11	415.762	208.558	1.57269	2.85278	8.70463	6.40046	2.62114	3.27948
	379	52.4948	27.1226	853.616	682.893	127.734	60.6802	2.35293	2.14568	5.16914	3.76713	2.30417	3.01126
	386	43.0806	22.0447	1193.79	955.035	310.169	176.547	1.98719	2.60895	7.63179	5.94938	2.02377	2.24321
	396	38.8247	19.7163	1326.61	1061.28	404.231	247.29	1.73117	2.64553	8.59491	6.90031	2.04815	2.24321
	376	38.8667	19.4444	1150.39	920.31	257.258	157.27	2.37731	2.71867	7.02222	5.65679	1.88966	2.47485
	390	30.627	15.0522	1181.18	944.94	362.176	251.252	1.93843	2.77963	8.61929	5.88843	2.35293	3.41358
	403	15.8536	7.49665	819.99	655.992	459.469	386.626	0.950926	0.938735	9.10694	8.42423	1.47515	1.62145
	384	55.1208	29.9133	2239.43	1791.54	387.871	174.073	2.84059	3.1088	8.43642	5.91281	2.69429	3.43796
	379	40.1243	20.5805	1856.84	1485.48	474.537	284.132	1.17037	2.59676	8.81435	6.38827	3.13318	3.48673
	460	20.8371	10.0939	1124.74	899.794	613.484	485.652	0.731481	0.609568	10.387	9.33858	1.86528	1.88966
	372	42.9176	22.0183	1061.19	848.951	342.04	195.245	1.10941	1.19475	7.97315	6.21759	2.4017	2.98688
	373	34.306	17.4482	1584.65	1267.72	720.243	473.157	1.57269	1.42639	11.1795	9.22886	1.51173	1.84089
	450	21.5178	10.279	854.282	683.426	374.298	293.758	1.40201	1.42639	8.30232	7.44892	1.43858	1.64583
	364	31.7453	15.8365	1108.87	887.094	509.71	347.901	0.731481	0.926543	9.54583	8.03411	2.15787	2.2554
	432	28.6542	13.7838	780.65	624.52	236.561	168.777	0.859491	1.04236	6.7662	5.83357	2.5419	2.74306
	402	23.0053	11.2436	1071.16	856.928	659.218	507.563	0.713194	0.740625	10.7345	9.52755	1.66412	2.19444
	395	22.9291	11.1386	1344.04	1075.23	546.173	420.94	0.816821	0.865586	9.85062	8.75339	2.4017	2.59676
	374	25.1222	12.3021	1115.25	892.202	565.644	423.542	0.914352	0.829012	10.0091	8.77778	1.80432	2.20664
mean	390.917	34.5972	17.5403	1177.4	941.917	403.198	271.73	1.45433	1.72457	8.44785	6.92647	2.08955	2.55485
miR199a-5p	380	47.5051	24.6127	890.919	712.735	262.318	137.704	1.43858	1.975	7.08318	5.33981	2.10911	2.90154
	438	62.8369	34.5188	1001	800.798	168.373	62.5725	1.38982	2.1213	5.82747	3.81589	3.25509	3.99877
	384	59.34	32.2761	1568.78	1255.03	218.613	88.8878	2.26759	3.14537	6.53457	4.42546	3.29167	3.54768
	384	37.0542	18.6969	624.413	499.53	405.504	255.248	0.865586	1.59707	8.6071	6.99784	1.24352	1.28009
	376	45.7319	23.6066	840.766	672.612	292.68	158.832	1.20694	1.74336	7.43673	5.68117	2.01157	2.79182
	340	67.1902	38.7481	1532.9	1226.32	362.176	118.829	2.02377	3.37701	8.1804	5.01065	2.4017	3.8037
	389	51.9142	27.2894	985.267	788.214	227.967	109.62	1.20694	1.49954	6.65648	4.83997	2.85278	3.04784
	414	53.099	28.0075	1222.82	978.26	214.928	100.803	2.19444	3.36482	6.4858	4.66929	2.59676	2.5358
	386	65.6203	36.4835	1272.37	1017.9	150.342	51.6873	2.37731	3.07222	5.54707	3.5233	3.20633	3.55988
	389	38.9776	19.8639	1032.72	826.174	443.316	270.522	1.56049	1.98719	8.96065	7.18071	1.4142	1.99938
	408	55.4679	29.4118	1058.39	846.711	180.71	80.4738	2.06034	2.93812	6.01034	4.24259	2.62114	2.92593
	444	21.537	10.1449	628.618	502.894	250.507	196.555	1.975	2.41389	6.93993	6.23588	0.850347	1.20694
	382	47.5403	24.183	987.256	789.805	153.401	80.4738	2.29197	2.19444	5.59583	4.24259	2.47485	4.2304
	398	69.1637	39.8564	875.441	700.353	238.494	73.5426	1.99938	3.19414	6.79059	4.08411	1.67022	2.17006
	412	28.5164	13.6095	1286.07	1028.86	192.637	137.704	0.914352	2.77963	6.18102	5.33981	4.24259	3.73056
	388	37.4647	18.6528	744.46	595.568	260.288	162.772	0.865586	0.914352	7.0588	5.74213	2.26759	1.49954
	438	43.3236	22.7064	1697.73	1358.18	645.402	365.791	2.15787	2.4017	10.6309	8.21697	1.32886	2.66991
	379	49.3918	25.7496	1137.95	910.364	248.277	125.649	0.780247	0.853395	6.9125	5.13256	3.5233	3.92562
	373	50.4437	26.306	1064.93	851.944	218.613	108.336	2.62114	3.22461	6.53457	4.81559	1.73117	1.99938
	368	40.8888	20.8012	998.354	798.683	336.231	198.75	1.25571	1.76775	7.91219	6.26636	2.13349	3.20633
	398	45.7865	23.4545	1045.87	836.696	231.766	125.649	0.950926	1.28009	6.70525	5.13256	3.2429	3.68179
	367	54.5396	29.5615	1559.84	1247.87	406.779	184.924	1.96281	2.70648	8.61929	6.0713	2.26759	2.56019
	364	51.2038	27.3371	1157.58	926.064	405.504	197.871	1.79213	2.65772	8.6071	6.25417	1.62145	2.2554
	390	50.3664	27.01	1598.09	1278.47	528.51	262.318	1.17037	2.09691	9.70432	7.08318	2.57238	3.69398
	363	39.3116	19.9711	1238.71	990.964	386.626	234.637	1.6946	2.04815	8.42423	6.74182	1.98719	2.06034
	391	30.2239	14.9533	1326.02	1060.81	462.19	322.498	1.02407	1.30448	9.13133	7.7659	2.48704	2.95031
	354	37.8897	19.3548	1325.28	1060.22	543.209	337.389	0.926543	1.07284	9.82624	7.92438	2.26759	2.56019
mean	388.778	47.4937	25.0803	1137.13	909.705	312.421	168.52	1.59165	2.21228	7.51496	5.65837	2.35824	2.8442
group	2 mmonths
	HR	FS%	EF%	LV Mass AW (mg)	LV Mass AW (Corrected) (mg)	LV Mass AW (Corrected) (mg)	LV Vol;s (uL)	LVAW;d	LVAW;s	LVID;d	LVID;s	LVPW;d	LVPW;s
NC	367	21.5486	10.2832	2040.1	1632.08	362.176	284.132	2.56019	2.09691	8.1804	7.3392	2.80401	2.91373
	357	44.7698	23.2819	2187.62	1750.1	414.473	228.914	2.04815	2.46265	8.69244	6.66867	3.2429	4.14506
	355	49.8798	26.5583	1126.83	901.461	447.326	224.201	1.75556	2.43827	8.99722	6.60772	1.4081	2.49923
	375	15.4664	7.01754	781.413	625.13	151.104	127.734	2.23102	1.56049	5.55926	5.16914	1.91404	2.08472
	390	26.3175	12.8514	1223.54	978.829	459.469	338.548	1.47515	1.8287	9.10694	7.93657	1.84089	2.34074
	359	33.3532	16.9329	1531.38	1225.1	758.357	505.421	1.47515	1.58488	11.4477	9.50926	1.42639	2.14568
	354	56.3926	30.4124	508.58	406.864	263.337	114.834	0.950926	1.68241	7.09537	4.9375	1.38982	1.57269
	362	16.7427	7.89663	862.981	690.385	393.495	327.613	1.40201	1.54221	8.49128	7.82076	1.37762	1.4081
	361	12.6638	5.89101	912.812	730.25	371.857	324.766	0.829012	1.1338	8.27793	7.79028	2.17006	1.63364
	359	52.6306	28.2267	1631.88	1305.51	382.906	181.381	2.57238	3.18194	8.38765	6.02009	1.92623	2.88204
	367	9.96182	4.63576	1381.32	1105.06	470.402	423.542	1.74336	1.1216	9.20448	8.77778	1.84089	2.02377
	362	28.24	13.8889	1010.15	808.124	471.779	338.548	1.46296	1.42639	9.21667	7.93657	1.35324	1.67022
	361	50.2334	26.8734	1230.74	984.593	496.899	247.29	0.877778	1.57269	9.43611	6.90031	2.30417	2.65772
	372	32.8586	16.5269	1246.31	997.048	587.003	394.122	0.707099	1.18256	10.1798	8.49738	2.19444	2.09691
	402	28.553	14.1058	1310.97	1048.78	525.595	375.522	0.853395	0.889969	9.67994	8.31451	2.37731	3.1088
	366	39.2604	20	832.491	665.993	423.542	257.258	1.1338	1.40201	8.77778	7.02222	1.45077	1.40201
	362	21.8215	10.643	1338.25	1070.6	694.831	543.209	0.877778	0.841204	10.9966	9.82624	1.87747	2.07253
	402	17.8538	8.53199	1498.19	1198.56	529.97	435.351	1.68241	1.53611	9.71651	8.8875	1.87747	2.03596
	405	30.4213	15.0538	1105.12	884.098	455.403	316.863	0.853395	0.9875	9.07037	7.70494	2.23102	2.54799
	366	16.3103	7.77643	1120.02	896.015	568.671	475.919	1.09722	1.18256	10.0335	9.25324	1.62145	1.91404
	384	30.9663	15.5172	1525.99	1220.79	642.173	443.316	1.15818	1.60926	10.6065	8.96065	2.06034	2.36512
	354	37.3482	19.175	1487.1	1189.68	686.464	430.082	0.682716	0.90216	10.9356	8.83873	2.34074	3.27948
	361	36.7122	18.4181	864.53	691.624	353.516	223.732	1.16123	1.28009	8.09201	6.60162	1.80127	2.21273
mean	369.696	30.8828	15.6738	1250.36	1000.29	474.38	328.796	1.37352	1.54115	9.13835	7.7096	1.94916	2.30491
miR199a-5p	366	26.1604	12.6984	728.303	582.642	389.117	287.322	0.53642	0.682716	8.44861	7.37577	1.91404	1.77994
	432	39.5904	20.0461	1185.54	948.429	338.548	204.516	1.48125	1.75556	7.93657	6.3456	2.34074	2.43218
	377	23.4024	11.3079	790.135	632.108	441.983	338.548	1.25571	1.21914	8.94846	7.93657	1.15818	1.47515
	351	38.9408	20	1213.99	971.193	571.705	349.079	1.8287	3.02346	10.0579	8.0463	1.06065	1.17037
	357	47.2367	25.0605	1291.74	1033.39	573.226	302.453	1.47515	2.57238	10.0701	7.54645	1.5544	2.07863
	348	18.9642	8.93142	562.585	450.068	311.28	252.248	1.23133	1.25571	7.64398	6.96127	1.06065	1.21914
	361	45.5743	23.5938	1425.07	1140.06	325.903	177.375	2.17006	2.5358	7.80247	5.96157	2.2554	2.73086
	386	32.6046	16.2329	1078.42	862.733	436.673	294.297	1.81651	2.38341	8.89969	7.45502	1.28619	1.60926
	359	30.355	14.9499	707.096	565.677	396.637	276.238	1.1277	1.54221	8.52176	7.24776	1.23742	1.28009
	384	24.6939	12.1015	1697.28	1357.83	605.633	456.079	1.46906	1.84089	10.3261	9.07647	2.15178	1.91404
	378	34.4169	17.1386	1101.13	880.908	362.176	237.526	2.13349	2.57238	8.1804	6.77839	1.36543	1.28009
	456	14.1228	6.70588	1139.53	911.626	610.337	524.14	0.658333	0.707099	10.3627	9.66775	1.975	2.47485
	364	35.3504	17.8795	1407.68	1126.15	529.97	342.624	1.53611	1.9811	9.71651	7.97924	1.85918	2.31636
	405	77.3866	47.421	716.697	573.358	283.073	64.0124	1.77994	3.04784	7.32701	3.85247	1.1338	2.37731
	413	50.3011	26.7782	1640.67	1312.54	419.643	208.558	2.30417	2.77963	8.7412	6.40046	2.01157	3.73056
	368	24.275	11.6129	917.752	734.202	303.549	229.863	1.36543	1.17037	7.55864	6.68086	1.99938	2.34074
	372	31.172	15.5797	1721.45	1377.16	576.273	396.637	3.07222	3.69398	10.0944	8.52176	0.694907	1.20694
	352	29.9298	14.7586	1227.08	981.664	430.082	301.359	0.865586	0.792438	8.83873	7.53426	2.58457	2.92593
	402	47.1997	24.5066	1238.25	990.598	290.531	153.401	2.45046	2.57238	7.41235	5.59583	1.79213	2.43827
	354	28.1372	13.8958	1458.32	1166.65	543.209	390.365	1.73117	1.56049	9.82624	8.4608	1.70679	1.86528
	378	34.5654	17.2662	1319.48	1055.58	391.615	256.252	1.30448	1.19475	8.47299	7.01003	2.52361	2.99907
	378	53.8287	29.1553	1550.28	1240.22	441.983	204.069	2.30417	2.92593	8.94846	6.33951	1.73117	2.04815
	355	46.7199	24.5638	1502.88	1202.31	456.756	243.36	1.975	2.66991	9.08256	6.85154	1.90185	2.23102
	392	60.4082	33.4385	1462.14	1169.71	319.111	126.342	2.08472	2.87716	7.72932	5.14475	2.46265	3.32824
	352	39.1045	19.8872	1497.35	1197.88	409.336	249.267	2.06034	2.45046	8.64367	6.92469	2.03596	2.32855
	359	40.8796	20.9809	1223.02	978.417	441.983	261.302	0.938735	1.2679	8.94846	7.07099	2.45046	2.99907
	351	36.9991	18.7664	957.115	765.692	480.078	302.453	0.889969	1.03626	9.28982	7.54645	1.77994	1.92623
mean	375.926	37.4933	19.454	1213.37	970.696	432.608	275.174	1.62393	2.00412	8.80848	7.12269	1.77881	2.1669
group	4 months
	HR	FS%	EF%	LV Mass AW (mg)	LV Mass AW (Corrected) (mg)	LV Mass AW (Corrected) (mg)	LV Vol;s (uL)	LVAW;d	LVAW;s	LVID;d	LVID;s	LVPW;d	LVPW;s
NC	371	31.2013	15.4967	1013.42	810.737	470.402	323.631	1.52392	1.68241	9.20448	7.77809	1.30448	1.90185
	384	34.5943	17.2714	905.707	724.565	384.144	251.252	1.37762	1.49954	8.39985	6.94907	1.5483	1.86528
	348	25.2895	12.4724	1305	1044	701.562	524.14	0.707099	0.90216	11.0454	9.66775	1.975	2.38951
	372	33.4519	16.8981	1385.91	1108.73	632.536	420.94	1.08503	1.10941	10.5333	8.75339	1.92623	2.8162
	343	25.7083	12.6464	1129.42	903.538	616.639	458.111	1.49954	1.56049	10.4114	9.09475	1.09722	1.29228
	384	38.0147	19.063	528.038	422.431	302.453	187.476	0.914352	0.975309	7.54645	6.10787	1.30448	1.79213
	351	23.8837	11.7045	1401.97	1121.58	658.401	501.151	1.01188	1.10941	10.7284	9.47269	1.95062	2.45046
	414	29.9807	14.8073	1307.27	1045.82	449.338	314.624	1.06065	1.17037	9.01551	7.68056	2.46875	2.72477
	362	36.4755	18.4066	1241.37	993.098	434.03	275.716	0.999691	1.38982	8.87531	7.24167	2.46265	2.48704
	384	38.9632	19.5688	1253.98	1003.18	285.194	174.073	2.60895	2.5358	7.35139	5.91281	1.70679	2.04815
	392	41.1969	20.9265	1066.67	853.335	310.169	182.389	0.707099	0.865586	7.63179	6.03472	2.99907	3.77932
	354	52.8909	28.5903	1677.7	1342.16	475.919	224.201	1.31667	1.8287	9.25324	6.60772	2.79182	3.45015
	337	63.704	36.7975	2758.55	2206.84	765.395	277.808	1.92623	2.63333	11.4965	7.26605	2.63333	3.37701
	368	24.3262	11.8537	1170.11	936.09	524.14	396.637	0.9875	1.10941	9.66775	8.52176	1.975	2.18225
	352	34.8916	17.6471	988.109	790.487	558.114	363.379	1.11551	1.38982	9.94815	8.19259	1.37153	1.42639
	357	24.3825	11.9438	1499.44	1199.55	616.639	466.287	0.609568	0.45108	10.4114	9.1679	2.64553	2.88935
	378	9.48532	4.45087	1236.05	988.838	634.137	573.987	1.67022	1.53611	10.5455	10.0762	1.07284	1.07893
	367	28.5658	14.1856	1302.83	1042.26	620.593	443.316	0.853395	0.908256	10.4419	8.96065	2.04815	2.49923
	352	35.4418	17.9161	700.679	560.543	515.457	332.77	0.80463	1.23133	9.5946	7.87562	1.17037	1.17037
	426	32.3105	16.1206	1274.07	1019.25	481.468	325.903	0.853395	0.914352	9.30201	7.80247	2.47485	2.95031
	347	38.9848	20.0243	1269.92	1015.94	570.187	347.901	0.938735	1.30448	10.0457	8.03411	2.06034	2.36512
mean	368.714	33.5116	17.0853	1257.92	1006.33	524.139	350.747	1.17008	1.33844	9.59286	7.96183	1.95178	2.33029
miR199a-5p	387	41.3994	21.4015	1609.04	1287.24	522.688	306.299	1.42639	2.48704	9.65556	7.58912	2.35903	3.14537
	377	33.6192	16.7822	967.692	774.153	424.846	282.016	0.585185	0.658333	8.78997	7.31482	2.31636	3.35262
	357	27.3419	13.4872	1653.09	1322.47	568.671	413.185	1.5483	1.84089	10.0335	8.68025	2.13349	2.38951
	348	30.6942	15.3098	1581.29	1265.03	568.671	394.122	0.877778	1.04846	10.0335	8.49738	2.6821	3.04784
	361	32.2628	15.9783	968.11	774.488	385.384	261.048	1.99329	1.95671	8.41204	7.06794	1.07893	1.38067
	366	30.5527	15.0838	1051.84	841.468	418.347	290.531	1.1216	1.25571	8.72901	7.41235	1.99938	1.975
	396	30.1007	14.9498	833.491	666.793	528.51	369.425	1.10941	1.42639	9.70432	8.25355	1.1338	1.35324
	362	44.3932	23.1283	1184.89	947.908	460.828	256.252	1.18256	2.49923	9.11914	7.01003	2.04815	2.14568
	372	58.5895	31.9865	1525.36	1220.29	275.716	114.175	2.59676	2.75525	7.24167	4.92531	2.38951	3.36482
	375	38.1422	19.6448	935.275	748.22	693.153	428.77	1.09722	1.79213	10.9844	8.82654	0.950926	1.45077
	349	53.1251	28.3912	1444.77	1155.82	319.111	149.583	2.64553	2.86497	7.72932	5.53488	1.86528	2.02377
	395	11.926	5.68863	1263.52	1010.81	873.045	768.926	1.46296	1.29228	12.2157	11.5208	0.780247	1.01188
	363	80.9065	50.937	901.093	720.874	268.459	51.2581	1.75556	3.01126	7.15633	3.51111	1.77994	3.23071
	432	49.7129	26.2016	1864.96	1491.97	331.62	166.762	2.69429	3.20633	7.86343	5.80309	2.56019	3.1088
	391	24.6868	12.2027	1765.01	1412.01	808.315	608.767	0.938735	1.15818	11.789	10.3505	2.18225	1.85309
	344	56.2614	30.2326	1276.91	1021.53	240.434	105.163	0.853395	1.24352	6.81497	4.75463	3.85247	4.86435
	379	54.3421	28.952	1000.08	800.062	244.339	111.56	1.07284	1.58488	6.86374	4.87654	2.90154	3.30386
	395	38.7131	19.7154	652.03	521.624	447.326	274.152	0.841204	1.59097	8.99722	7.22338	1.20694	1.75556
	371	52.0103	27.7941	1262.66	1010.12	373.077	179.038	1.58488	1.93843	8.29012	5.98596	2.21883	2.70648
	368	68.8441	40.2778	1834.35	1467.48	423.542	131.958	2.36512	2.82839	8.77778	5.24228	2.27978	3.23071
	342	45.5797	24.1223	1573.15	1258.52	663.31	360.975	1.80432	2.86497	10.765	8.16821	1.42639	2.19444
	366	57.4523	31.6576	1264.11	1011.28	444.651	189.188	1.975	2.92593	8.97284	6.13225	1.48735	1.975
	358	47.7508	25.107	1041.41	833.129	399.16	208.558	1.6946	2.2554	8.54614	6.40046	1.48735	1.71898
	366	37.9183	19.3384	1497.14	1197.71	514.017	319.111	0.950926	1.10941	9.58241	7.72932	2.66991	3.03565
	362	38.4767	19.6	1539.03	1231.22	463.554	285.194	1.09722	1.03626	9.14352	7.35139	2.8162	3.76713
mean	371.28	43.3921	23.1188	1299.61	1039.69	466.431	281.041	1.491	1.94525	9.04843	7.04648	2.02425	2.53544
group	6 months
	HR	FS%	EF%	LV Mass AW (mg)	LV Mass AW (Corrected) (mg)	LV Mass AW (Corrected) (mg)	LV Vol;s (uL)	LVAW;d	LVAW;s	LVID;d	LVID;s	LVPW;d	LVPW;s
NC	354	22.6118	11.1437	874.305	699.444	913.101	706.632	0.877778	0.621759	12.4718	11.0819	0.694907	1.60926
	351	18.3389	8.90891	1394.76	1115.81	867.397	708.326	0.889969	0.975309	12.1792	11.0941	1.56049	1.87747
	374	13.9773	6.59898	728.256	582.604	516.899	444.651	0.865586	0.9875	9.60679	8.97284	1.17037	1.1216
	392	14.5501	7.01422	1215.69	972.552	975.896	833.902	0.865586	0.755864	12.8619	11.9597	1.1338	1.975
	366	9.51586	4.51922	816.583	653.266	946.197	856.158	0.682716	0.80463	12.679	12.106	0.755864	1.14599
	347	28.6588	14.1593	650.605	520.484	521.238	371.857	0.755864	1.02407	9.64336	8.27793	1.08503	1.1216
	386	48.4217	25.6131	1492.34	1193.87	441.983	227.967	2.47485	3.16975	8.94846	6.65648	1.45077	1.64583
	359	15.1659	7.17949	841.338	673.07	505.421	428.77	0.926543	0.963117	9.50926	8.82654	1.40201	1.64583
	362	14.4955	6.79887	1365.32	1092.26	405.504	346.725	1.04846	1.28009	8.6071	8.02191	2.80401	2.15787
	354	23.4551	11.5261	1637.58	1310.06	754.851	577.8	0.853395	1.15818	11.4233	10.1066	2.21883	2.13349
mean	364.5	20.9191	10.3462	1101.68	881.342	684.849	550.279	1.02407	1.17403	10.793	9.71042	1.42761	1.64339
miR199a-5p	378	42.2873	21.8107	1407.06	1125.65	435.351	251.252	1.36543	1.40201	8.8875	6.94907	2.42608	3.26728
	361	37.2662	18.7406	2714.42	2171.54	357.385	224.201	2.49923	2.77963	8.13164	6.60772	3.97438	4.43765
	356	42.1797	21.657	665.645	532.516	382.906	221.398	1.02407	1.70679	8.38765	6.57114	1.28009	1.51173
	349	44.6685	23.329	1549.36	1239.49	481.468	266.404	1.43858	2.03596	9.30201	7.13194	2.41389	2.71867
	352	51.8114	27.7465	1377.85	1102.28	410.617	197.871	1.67022	3.15756	8.65586	6.25417	2.18225	2.38951
	402	61.3888	34.3152	2119.4	1695.52	371.857	143.579	2.43827	3.84028	8.27793	5.43735	2.99907	3.43796
	353	64.248	36.4706	1850.66	1480.53	373.077	133.383	2.58457	3.70617	8.29012	5.26667	2.37731	2.88935
	342	37.4481	18.7425	1669.39	1335.51	303.824	190.047	1.22523	1.48125	7.56169	6.14444	3.84942	4.07801
	384	74.3212	44.1729	1169.59	935.671	214.928	55.1908	2.31636	3.43796	6.4858	3.62083	2.34074	3.64522
	426	59.7853	33.42	2454.17	1963.34	489.854	196.993	2.54799	3.26728	9.37515	6.24198	2.74306	3.91343
	354	40.9243	21.3362	1965.46	1572.36	739.175	436.673	1.56049	2.41389	11.3136	8.89969	2.03596	2.01157
	384	43.1573	22.0986	1348.62	1078.9	313.507	178.206	1.975	2.06034	7.66836	5.97377	2.36512	3.30386
	369	53.5168	28.5235	1481.28	1185.02	277.808	129.134	1.60926	1.67022	7.26605	5.19352	3.26728	4.14506
	364	39.3951	20.2033	1065.13	852.102	515.457	312.392	1.52392	1.79213	9.5946	7.65617	1.25571	1.6946
	432	58.9593	32.687	948.968	759.175	426.152	174.896	0.9875	1.86528	8.80216	5.925	1.86528	2.88935
mean	373.733	50.0905	27.0169	1585.8	1268.64	406.224	207.441	1.78441	2.44112	8.53334	6.25823	2.49171	3.08888
group	8 months
	HR	FS%	EF%	LV Mass AW (mg)	LV Mass AW (Corrected) (mg)	LV Mass AW (Corrected) (mg)	LV Vol;s (uL)	LVAW;d	LVAW;s	LVID;d	LVID;s	LVPW;d	LVPW;s
NC	357	26.6507	13.1548	580.945	464.756	624.561	458.111	0.512037	0.71929	10.4724	9.09475	0.950926	0.768056
	388	16.9274	8.05627	1258.69	1006.95	508.278	422.24	1.32886	1.31667	9.53364	8.76559	1.86528	1.29228
	358	26.9969	13.4054	1406.92	1125.54	733.987	535.833	0.560802	0.90216	11.277	9.76528	2.20664	2.13349
	371	13.0118	6.21118	819.634	655.707	806.503	701.562	0.865586	0.90216	11.7769	11.0454	0.768056	0.914352
	354	30.7165	15.1951	1245.51	996.408	437.335	303.001	0.896065	0.960069	8.90579	7.55255	2.56019	2.83449
	358	15.8157	7.63131	763.945	611.156	886.295	746.122	0.816821	0.560802	12.3011	11.3623	0.609568	0.841204
	362	49.5602	26.5625	1372.06	1097.65	582.392	293.758	1.5483	2.71867	10.1432	7.44892	1.59707	2.66991
	372	19.3526	9.39167	1103.82	883.052	754.851	608.767	0.609568	0.707099	11.4233	10.3505	1.60926	2.10911
	372	29.5731	14.7689	741.288	593.03	669.884	471.779	0.743673	0.853395	10.8137	9.21667	0.975309	1.37762
mean	365.778	25.4005	12.7086	1032.53	826.028	667.121	504.575	0.875746	1.07115	10.7386	9.40021	1.46025	1.66006
miR199a-5p	421	30.9357	15.1976	1279.87	1023.9	346.725	239.463	2.46265	3.82809	8.02191	6.80278	1.52392	1.67022
	352	47.3618	24.7312	1445.27	1156.22	338.548	178.206	1.56049	1.45077	7.93657	5.97377	2.82839	3.19414
	385	56.273	29.9595	1110.55	888.441	181.548	79.3857	3.45015	2.95031	6.02253	4.21821	1.36543	2.42608
	357	41.03	21.0417	1403.3	1122.64	423.542	249.763	1.81042	2.21273	8.77778	6.93079	2.02986	2.57847
	361	24.5522	11.7455	1296.52	1037.21	295.919	223.264	1.35324	1.18256	7.4733	6.59553	2.98688	3.20633
	390	54.677	29.7111	1494.62	1195.7	432.712	196.118	1.1338	1.71898	8.86312	6.22978	2.84059	2.99907
	357	49.477	26.5823	1105.02	884.014	640.562	323.631	0.90216	1.93843	10.5943	7.77809	1.58488	1.87747
	349	38.499	19.5946	899.145	719.316	450.01	276.761	1.51173	1.87747	9.0216	7.25386	1.1338	1.18256
	374	49.5049	26.2794	1327.62	1062.1	427.46	215.846	1.17037	1.34105	8.81435	6.49799	2.49923	3.49892
	358	49.108	26.3158	1367.85	1094.28	618.219	314.624	0.597377	1.79213	10.4236	7.68056	2.42608	3.14537
mean	370.4	44.1419	23.1159	1272.98	1018.38	415.524	229.706	1.59524	2.02925	8.59491	6.59613	2.12191	2.57786
group	12 months
	HR	FS%	EF%	LV Mass AW (mg)	LV Mass AW (Corrected) (mg)	LV Mass AW (Corrected) (mg)	LV Vol;s (uL)	LVAW;d	LVAW;s	LVID;d	LVID;s	LVPW;d	LVPW;s
NC	374	28.8453	14.3813	1107.49	885.991	686.464	488.451	0.877778	1.2679	10.9356	9.36296	1.49954	2.09691
	358	19.6101	9.43627	742.673	594.139	558.114	448.667	0.621759	0.755864	9.94815	9.00941	1.34105	1.60926
	359	42.1953	21.9394	1645.32	1316.25	571.705	330.473	1.08503	1.53611	10.0579	7.85123	2.57238	3.26728
	421	20.9126	10.1093	1398.6	1118.88	569.429	450.346	0.49375	0.512037	10.0396	9.02465	2.74306	2.79792
	412	40.4197	21.0692	1337.02	1069.61	784.919	467.657	0.597377	0.768056	11.6306	9.18009	1.93843	3.19414
	352	8.34086	3.91061	803.234	642.587	683.131	626.152	0.426698	0.26821	10.9113	10.4846	1.38982	1.19475
	357	33.1823	16.6969	1336.35	1069.08	573.987	383.525	1.00579	1.15208	10.0762	8.39375	2.10301	2.92593
	375	22.783	10.9905	717.105	573.684	445.987	344.378	0.914352	1.01188	8.98503	7.99753	1.30448	1.5483
mean	376	27.0361	13.5667	1135.97	908.779	609.217	442.456	0.752816	0.909018	10.323	8.91303	1.86147	2.32931
miR199a-5p	418	38.4448	19.5291	2416.83	1933.47	426.152	262.318	3.54768	2.85278	8.80216	7.08318	2.03596	3.71836
	359	56.7127	30.3502	1753.82	1403.06	198.75	86.0334	2.88935	4.44985	6.26636	4.36451	3.25509	3.73056
	366	49.308	26.1872	1172.98	938.383	445.987	226.08	1.96281	2.47485	8.98503	6.6321	1.30448	2.18225
	349	43.7847	21.7391	252.507	202.006	120.854	67.9384	0.914352	0.80463	5.04722	3.95	1.20694	2.66991
	384	39.2713	19.8786	1594.03	1275.22	347.901	211.276	1.4142	1.38982	8.03411	6.43704	3.21852	4.30355
	378	57.3124	31.6069	1419.47	1135.58	467.657	199.631	0.938735	1.52392	9.18009	6.27855	2.73086	3.5233
	351	44.3916	23.3449	1349.54	1079.63	627.745	349.079	0.792438	2.20664	10.4968	8.0463	2.17006	2.62114
	345	38.069	19.4286	1709.51	1367.61	516.178	319.674	1.98414	2.45046	9.60069	7.73542	2.00243	2.57847
	415	44.2561	23.1162	1211.81	969.444	509.71	284.132	0.792438	1.36543	9.54583	7.3392	2.30417	2.70648
	363	44.8692	23.5792	1284.53	1027.62	574.748	316.863	0.71929	0.90216	10.0823	7.70494	2.29197	3.04784
mean	372.8	45.642	23.876	1416.5	1133.2	423.568	232.303	1.59554	2.04205	8.60405	6.55712	2.25205	3.10819
