# Supplementary material for: Single dose of intravenous miR199a-5p delivery targeting ischemic heart for long-term repair of myocardial infarction
Source: Nat Commun. 2024 Jul 2;15:5565. doi: 10.1038/s41467-024-49901-x (PMC11219733; doi:10.1038/s41467-024-49901-x)
Supplement: Supplementary file 5 — Supplementary Data 2 [file 41467_2024_49901_MOESM5_ESM.xls]

## Sheet: Sheet1
The echocardiographic data of the rat in figure 7f
group	1W
	HR	FS%	EF%	LV Mass AW (mg)	LV Mass AW (Corrected) (mg)	LV Vol;d (uL)	LV Vol;s (uL)	LVAW;d	LVAW;s	LVID;d	LVID;s	LVPW;d	LVPW;s
sham	450	86.9654	58.2524	968.607	774.886	301.359	39.281	1.64583	3.42577	7.53426	3.14537	1.86528	3.23071
	456	92.9883	65.873	1287.9	1030.32	97.7496	6.85392	3.03565	4.0963	4.60833	1.57269	3.32824	4.35231
	432	76.0792	45.8678	656.124	524.9	226.551	54.1929	1.20694	2.29502	6.63819	3.5934	1.86528	3.26424
	414	82.294	51.7094	391.229	312.983	160.402	28.4008	1.45077	2.34074	5.70556	2.75525	1.07284	2.43827
	396	71.2559	41.4953	756.004	604.803	217.688	62.5725	1.8287	2.75525	6.52238	3.81589	1.63364	2.30417
	408	92.9138	66.8571	830.737	664.59	208.558	14.7788	1.90185	3.95	6.40046	2.1213	1.86528	2.52361
mean	426	83.7494	55.0092	815.1	652.08	202.051	34.3467	1.84496	3.14385	6.23486	2.83398	1.93843	3.01889
MI	415	26.0253	12.642	1006.59	805.27	402.961	298.089	0.80463	0.682716	8.58272	7.49768	2.27978	2.34074
	391	48.3383	24.7951	551.438	441.151	176.547	91.2071	1.52392	1.81651	5.94938	4.47423	1.5483	1.99938
	438	32.7728	16.1742	603.576	482.861	329.327	221.398	1.53611	2.06034	7.83904	6.57114	0.80463	0.475463
	384	48.3383	24.7951	551.438	441.151	176.547	91.2071	1.52392	1.81651	5.94938	4.47423	1.5483	1.99938
	462	31.2041	15.5239	881.739	705.391	495.486	340.874	1.30448	1.58488	9.42392	7.96096	1.14599	1.1216
	376	39.5378	19.9005	816.556	653.245	285.194	172.434	0.71929	0.914352	7.35139	5.88843	2.47485	2.65772
mean	411	37.7027	18.9718	735.223	588.178	311.01	202.535	1.23539	1.47922	7.51597	6.14444	1.63364	1.76572
P-MSN/NC+MI	459	35.0307	17.3701	1179.59	943.675	299.177	194.373	1.19475	1.14599	7.50988	6.2054	2.85278	3.3892
	456	47.3665	24.7748	1167.01	933.607	356.192	187.476	1.5483	2.2554	8.11944	6.10787	2.13349	3.29167
	481	24.5123	11.7264	392.615	314.092	297.003	224.201	1.07284	1.38982	7.48549	6.60772	0.694907	0.621759
	370	47.527	23.662	445.918	356.734	84.3447	44.2582	1.43858	1.73117	4.32793	3.30386	2.19444	2.4017
	366	43.5284	22.3603	662.152	529.722	330.473	186.623	0.71929	1.10941	7.85123	6.09568	1.79213	2.10911
	390	37.2056	18.3712	677.849	542.279	211.276	132.669	1.53611	1.5483	6.43704	5.25448	1.71898	2.10911
mean	420.333	39.1951	19.7108	754.189	603.351	263.078	161.6	1.25165	1.53002	6.95517	5.59583	1.89779	2.32042
MSN/miR199a-5p+MI	474	29.6001	14.2029	656.787	525.43	201.844	142.098	1.7647	1.99329	6.30903	5.41296	1.49039	1.75556
	493	28.7802	14.0216	1296.32	1037.06	336.231	239.463	2.51142	2.57238	7.91219	6.80278	1.57269	1.85309
	510	36.887	18.4543	1139.34	911.474	319.111	201.4	1.84089	2.10911	7.72932	6.30293	1.98719	2.31636
	499	33.7525	16.5803	387.255	309.804	260.288	172.434	0.999691	1.21914	7.0588	5.88843	0.90216	1.06065
	432	35.3918	17.5806	1330.11	1064.09	303.549	196.118	1.40201	1.52392	7.55864	6.22978	2.9625	3.36482
	420	21.7031	10.4167	702.096	561.677	423.542	331.62	1.1338	1.38982	8.77778	7.86343	1.1216	0.829012
mean	471.333	31.0191	15.2094	918.652	734.922	307.427	213.856	1.60875	1.80127	7.55763	6.41672	1.67276	1.86325
P-MSN/miR199a-5p+MI	470	41.014	20.3426	892.719	714.175	159.616	94.151	2.18225	2.41389	5.69336	4.53519	2.23102	2.17006
	419	32.8106	16.16	1368.75	1095	309.061	207.656	1.81651	1.96281	7.6196	6.38827	2.59676	2.47485
	457	20.1256	9.49264	582.545	466.036	293.758	234.637	1.21914	1.23133	7.44892	6.74182	1.21914	0.914352
	460	14.0993	6.40496	559.985	447.988	173.253	148.825	1.42639	1.30448	5.90062	5.52269	1.70679	1.03626
	476	50.8049	26.3048	793.082	634.466	169.181	83.2288	1.53611	1.6946	5.83966	4.30355	2.46265	2.86497
	469	25.0814	12.0795	1061.19	848.951	342.04	256.252	2.66991	2.85278	7.97315	7.01003	0.841204	1.09722
mean	458.5	30.656	15.1308	876.378	701.103	241.151	170.792	1.80838	1.90998	6.74588	5.75026	1.84293	1.75962
group	4W
	HR	FS%	EF%	LV Mass AW (mg)	LV Mass AW (Corrected) (mg)	LV Vol;d (uL)	LV Vol;s (uL)	LVAW;d	LVAW;s	LVID;d	LVID;s	LVPW;d	LVPW;s
sham	402	94.9124	70.8812	1042.22	833.776	205.859	10.4732	2.17006	4.2304	6.36389	1.85309	2.23102	3.88904
	414	93.8074	68.7273	926.041	740.833	231.766	14.3524	2.18225	3.68179	6.70525	2.09691	1.68241	3.48673
	432	81.4141	50.9921	1114.47	891.58	190.047	35.3221	2.13349	3.29167	6.14444	3.01126	2.60895	3.69398
	378	81.9725	51.7824	545.364	436.291	215.846	38.9116	1.5483	2.49923	6.49799	3.13318	1.20694	2.51142
	390	75.0809	45.053	846.601	677.281	247.29	61.6224	1.95062	3.07222	6.90031	3.79151	1.57269	2.54799
	468	84.9554	55.1985	800.661	640.529	212.186	31.9225	1.91404	3.04784	6.44923	2.88935	1.73117	3.29167
mean	414	85.3571	57.1057	879.227	703.381	217.166	32.1007	1.98313	3.30386	6.51019	2.79588	1.83886	3.23681
MI	439	24.9829	12.2013	1294.54	1035.64	527.051	395.378	0.780247	0.877778	9.69213	8.50957	2.41389	2.48704
	480	44.8041	23.1013	1159.41	927.529	316.863	174.896	1.20694	1.42639	7.70494	5.925	2.6821	3.3892
	452	28.2979	13.9001	528.388	422.71	451.355	323.631	0.889969	1.29228	9.0338	7.77809	0.816821	0.829012
	399	27.287	13.3858	725.444	580.355	480.078	349.079	0.963117	1.4142	9.28982	8.0463	1.17037	1.4142
	408	16.9155	8.09859	750.957	600.766	613.484	509.71	0.816821	1.15818	10.387	9.54583	1.03626	0.975309
	388	27.4381	13.0604	634.005	507.204	197.871	143.579	1.64583	1.8287	6.25417	5.43735	1.56049	1.58488
mean	427.667	28.2876	13.9579	848.792	679.033	431.117	316.045	1.05049	1.33292	8.72698	7.54035	1.61332	1.77994
P-MSN/NC+MI	432	36.6543	18.4549	1244.95	995.96	396.637	251.252	1.76775	1.59707	8.52176	6.94907	1.87747	2.77963
	463	38.5707	19.4903	924.418	739.535	357.385	219.539	1.08503	1.1338	8.13164	6.54676	2.01157	2.07253
	469	19.7	9.2834	797.529	638.024	297.003	238.494	1.81651	2.07253	7.48549	6.79059	1.25571	1.02407
	378	36.1888	18.0195	867.619	694.096	299.177	190.909	0.670525	0.938735	7.50988	6.15664	2.58457	2.46265
	370	16.3928	7.73559	1599.59	1279.67	411.9	344.378	2.77963	2.63333	8.66806	7.99753	1.49954	1.25571
	417	27.7604	13.44	1124.01	899.211	309.061	223.264	0.780247	0.853395	7.6196	6.59553	3.07222	3.65741
mean	421.5	29.2112	14.4039	1093.02	874.415	345.194	244.639	1.48328	1.53814	7.9894	6.83935	2.05018	2.20867
MSN/miR199a-5p+MI	408	40.6253	20.625	1034.56	827.646	325.903	193.504	1.38982	1.37762	7.80247	6.19321	2.14568	3.0966
	397	41.2408	21.4765	1933.75	1547	681.468	400.425	1.48735	1.90185	10.8991	8.55833	2.24321	2.51142
	421	46.6797	24.4784	1628.21	1302.57	422.24	225.139	2.02377	2.59676	8.76559	6.61991	2.2554	3.14537
	456	43.9744	22.5329	1350.54	1080.43	290.531	162.772	1.01188	1.2679	7.41235	5.74213	3.48673	3.63302
	377	44.4106	23.2051	1464.88	1171.9	505.421	280.961	0.731481	1.23133	9.50926	7.30262	2.86497	3.27948
	393	42.0119	21.5038	1560.49	1248.39	355.001	205.859	0.90216	0.9875	8.10725	6.36389	3.62083	3.96219
mean	408.667	43.1571	22.3036	1495.4	1196.32	430.094	244.777	1.25774	1.56049	8.74933	6.79668	2.76947	3.27135
P-MSN/miR199a-5p+MI	475	2.18225	2.41389	5.69336	4.53519	2.23102	2.17006	2.13349	3.07222	7.71713	5.31543	1.63364	1.93843
	375	53.7525	29.0185	1869.76	1495.81	401.692	185.773	1.17037	1.42639	8.57052	6.08349	3.65741	4.7912
	440	56.5472	30.1031	1196.59	957.27	174.073	75.6396	2.84059	3.02346	5.91281	4.13287	2.27978	2.76744
	390	43.5955	22.1311	400.908	320.726	230.814	130.189	1.64583	2.41389	6.69306	5.21181	0.457176	0.512037
	456	71.3659	41.8244	1007.49	805.993	262.318	75.1124	1.17037	1.52392	7.08318	4.12068	2.69429	3.77932
	459	41.047	21.2159	1512.92	1210.34	543.209	320.238	1.85309	2.51142	9.82624	7.74151	1.68241	2.10911
mean	432.5	44.7484	24.4512	998.894	799.112	269.056	131.52	1.80229	2.32855	7.63382	5.4343	2.06745	2.64959
