# Supplementary material for: Single dose of intravenous miR199a-5p delivery targeting ischemic heart for long-term repair of myocardial infarction
Source: Nat Commun. 2024 Jul 2;15:5565. doi: 10.1038/s41467-024-49901-x (PMC11219733; doi:10.1038/s41467-024-49901-x)
Supplement: Supplementary file 6 — Supplementary Data 3 [file 41467_2024_49901_MOESM6_ESM.xls]

## Sheet: Sheet1
Sequences of primers
name	Primer sequence (5'-3')
miR199a-5p stem-loop sequence	GTCGTATCCAGTGCAGGGTCCGAGGTATTCGCACTGGATACGACAACCCA
miR140-5p stem-loop sequence	GTCGTATCCAGTGCAGGGTCCGAGGTATTCGCACTGGATACGACCTACCA
miR199a-5p	Forward CGCGTGAGAACTGAATTCCA
	Reverse AGTGCAGGGTCCGAGGTATT
miR140-5p	Forward CGCGCAGTGGTTTTACCCTA
	Reverse AGTGCAGGGTCCGAGGTATT
U6	Forward CTCGCTTCGGCAGCACA
	Reverse AACGCTTCACGAATTTGCGT
agtr1	Forward CTAAATGGCTTACGACCAAAGG
	Reverse GCTTGGTTACTCCTTCAAAGTC
nppa	Forward CGATAGATCTGCCCTCTTGAAA
	Reverse CAGATTTGGCTGTTATCTTCGG
myh7	Forward CATCGAGTGGACGTTTATTGAC
	Reverse CTTCTGGAAGTTGTTGGACTTG
col1a1	Forward CCAATGGTGCTCCTGGTATT
	Reverse CTCCTCGTTTTCCTTCTTCTCC
col1a2	Forward GGCCCTGTCTGTTTCAAATAAG
	Reverse GATCATATTGCACACTGCTCTG
col3a1	Forward AAGAATGGAGCAAAGGGAGAG
	Reverse TTCTCCAGCTACTCCTCTAGG
GAPDH	Forward CGTAAAGACCTCTATGCCAACA
	Reverse TAGGAGCCAGGGCAGTAATC
