# Supplementary material for: Single dose of intravenous miR199a-5p delivery targeting ischemic heart for long-term repair of myocardial infarction
Source: Nat Commun. 2024 Jul 2;15:5565. doi: 10.1038/s41467-024-49901-x (PMC11219733; doi:10.1038/s41467-024-49901-x)
Supplement: Supplementary file 8 — Source data [file 41467_2024_49901_MOESM8_ESM.xlsx]

## Sheet: Figure1a
GSE24591 6h	GSE114695 1w	GSE208159 4W	GSE114695 8w
miR-32	miR-21a-5p	miR-132-3p	miR-34c-5p
miR-545	miR-21a-3p	miR-222-3p	miR-214-3p
miR-219-5p	miR-34c-5p	miR-6216	miR-199a-5p
miR-29b	miR-214-3p	miR-214-3p	miR-140-3p
miR-548a-5p	miR-541-5p	miR-31a-3p	miR-31-5p
miR-33a	miR-341-3p	miR-335	miR-214-5p
miR-17*	miR-410-3p	miR-27b-3p	miR-199a-3p
miR-33b	miR-147-3p	miR-221-3p	miR-199b-3p
miR-101	miR-127-3p	miR-140-3p	miR-200b-3p
miR-142-3p	miR-540-3p	miR-199a-3p	miR-21a-5p
miR-362-3p	miR-411-5p	miR-31a-5p	miR-34b-5p
miR-598	miR-199a-5p	miR-378a-5p	miR-34b-3p
miR-590-5p	miR-381-3p	miR-6215	miR-125b-1-3p
miR-24-1*	miR-434-5p	miR-199a-5p	miR-224-5p
miR-34a	miR-140-3p	miR-140-5p	miR-21b
miR-15a*	miR-380-3p	miR-126a-3p	miR-455-3p
miR-301a	miR-409-3p	miR-125b-5p	miR-21c
miR-19a	miR-409-5p	miR-23a-3p	miR-429-3p
miR-340	miR-434-3p	miR-155-5p	miR-34c-3p
miR-29c	miR-134-5p	let-7g-5p	miR-92b-3p
miR-142-5p	miR-34b-5p	miR-322-5p	miR-434-3p
miR-335*	miR-224-5p	miR-152-3p	miR-199b-5p
miR-30a*	miR-299b-3p		miR-1247-5p
miR-342-3p	miR-214-5p		miR-411-5p
miR-26b	miR-299a-3p		miR-455-5p
miR-199a-5p	miR-300-3p		miR-136-3p
miR-21*	miR-34c-3p		miR-200a-3p
miR-150	miR-199a-3p		miR-127-3p
miR-30e	miR-199b-3p		miR-541-5p
miR-15a	miR-411-3p		miR-673-5p
miR-20a*	miR-298-5p		miR-298-5p
miR-19b	miR-34b-3p		miR-134-5p
miR-335	miR-136-3p		let-7j
miR-30d*	miR-142a-5p		miR-136-5p
miR-9*	miR-146b-5p		miR-140-5p
miR-215	miR-455-5p		miR-99a-3p
miR-374a	miR-431-5p		miR-409-5p
miR-139-3p	miR-125b-1-3p		miR-676-3p
miR-660	miR-376a-3p		miR-341-3p
let-7d*	miR-182-5p		miR-497a-5p
miR-7-1*	miR-673-5p		miR-434-5p
miR-624*	miR-31-5p		miR-337-5p
miR-141	miR-296-3p		miR-574-5p
miR-192	miR-376b-3p		miR-208b-3p
miR-326	miR-337-5p		miR-540-3p
miR-200a	miR-679-5p		miR-21a-3p
miR-148a	miR-379-3p		miR-329-5p
miR-140-5p	miR-142a-3p		miR-497a-3p
miR-548c-5p	miR-127-5p		miR-222-3p
miR-768-5p	miR-183-5p		miR-431-5p
miR-199b-3p	miR-494-3p		miR-485-5p
miR-7	let-7j		let-7e-5p
miR-106b	miR-382-5p		miR-540-5p
miR-148b*	miR-369-3p		miR-300-3p
miR-27a	miR-666-5p		miR-146b-5p
miR-146b-5p	let-7i-5p		miR-127-5p
miR-625	miR-501-3p		miR-410-3p
miR-1	miR-1193-3p		miR-376b-5p
miR-324-5p	miR-130b-3p		miR-615-3p
miR-628-5p	miR-184-3p		miR-296-5p
miR-627	miR-370-3p		let-7i-5p
miR-126	miR-376c-3p		miR-182-5p
miR-136	miR-382-3p		miR-673-3p
miR-454	miR-223-3p		miR-382-5p
miR-432	miR-199b-5p		miR-668-3p
miR-15b*	miR-148a-5p		miR-195a-5p
miR-18b	miR-496a-3p		miR-27a-5p
miR-454*	miR-665-3p		miR-411-3p
	miR-337-3p		miR-574-3p
	miR-296-5p		miR-376c-3p
	miR-369-5p		miR-125b-5p
	miR-485-3p		miR-142a-5p
	miR-433-3p		miR-320-3p
	miR-340-5p		miR-501-3p
	miR-667-3p		miR-31-3p
	miR-673-3p		miR-299a-3p
	miR-18a-5p		miR-326-3p
	miR-31-3p		miR-409-3p
	miR-99b-5p		miR-369-5p
	miR-487b-3p		miR-299b-3p
	miR-329-3p		miR-379-3p
	miR-376a-5p		miR-26a-5p
	miR-152-5p		miR-337-3p
	miR-495-3p		miR-296-3p
	miR-218-5p		miR-433-3p
	miR-222-3p		miR-376a-3p
	miR-467a-5p		miR-345-5p
	miR-467b-5p		miR-128-1-5p
	miR-669a-5p		miR-219a-5p
	miR-669p-5p		miR-3061-3p
	miR-329-5p		miR-744-3p
	miR-193a-3p		miR-30d-3p
	miR-323-3p		miR-322-5p
	miR-758-3p		miR-219a-1-3p
	miR-379-5p		miR-201-5p
	miR-92b-3p		let-7g-3p
	miR-16-5p		miR-542-3p
	miR-872-5p		miR-338-5p
	miR-148a-3p		miR-107-3p
	miR-500-3p		miR-34a-5p
	miR-532-5p		miR-194-5p
	miR-666-3p		miR-1960
	miR-2137		miR-30d-5p
	miR-543-3p		miR-7068-3p
	miR-467a-3p		miR-30c-2-3p
	miR-467d-3p		miR-871-3p
	miR-140-5p		miR-338-3p
	miR-493-5p		miR-30b-5p
	miR-301b-3p		miR-874-5p
	miR-15b-5p		miR-155-5p
	miR-377-3p		miR-133a-3p
	miR-431-3p		miR-30b-3p
	miR-485-5p		miR-22-5p
	miR-101a-3p		miR-190a-5p
	miR-375-3p		miR-204-5p
	miR-3082-3p		miR-30c-1-3p
	miR-374b-5p		miR-1947-5p
	miR-345-5p		miR-503-3p
	miR-3535		miR-9-3p
	miR-374c-5p		miR-150-5p
	miR-674-5p		miR-126a-5p
	miR-22-5p		miR-29c-3p
	miR-208b-3p		miR-191-3p
	miR-155-5p		miR-450b-5p
	let-7d-3p		miR-5709-5p
	miR-145a-3p		miR-3098-5p
	miR-503-3p		miR-32-5p
	miR-1843a-3p		miR-185-3p
	miR-144-3p		miR-547-3p
	miR-1191b-5p		miR-322-3p
	miR-338-5p		miR-1943-5p
	miR-9-3p		miR-29c-5p
	miR-5709-5p		miR-488-3p
	miR-219a-1-3p		miR-450a-5p
	miR-26b-3p		miR-3057-5p
	miR-676-5p		miR-185-5p
	miR-143-5p		miR-181c-3p
	miR-210-5p		miR-504-5p
	miR-98-3p		miR-874-3p
	miR-1a-1-5p		miR-139-5p
	miR-466i-5p		miR-30e-3p
	miR-3061-3p		miR-335-5p
	miR-1981-3p		miR-490-3p
	miR-744-3p		miR-486a-5p
	miR-542-5p		miR-486b-5p
	miR-1843a-5p		miR-133b-3p
	miR-126a-3p		miR-30c-5p
	miR-1843b-3p		miR-20a-5p
	miR-3068-3p		miR-9-5p
	miR-1960		miR-378d
	let-7g-3p		miR-126a-3p
	miR-107-3p		miR-128-3p
	let-7a-1-3p		miR-30e-5p
	let-7c-2-3p		miR-378a-3p
	let-7f-1-3p		miR-335-3p
	miR-3098-5p		miR-215-5p
	miR-181c-5p		miR-149-5p
	miR-30b-3p		miR-378c
	miR-1943-5p		miR-378a-5p
	miR-20a-5p		miR-486a-3p
	miR-190a-5p		miR-486b-3p
	miR-7068-3p		miR-208a-3p
	let-7c-1-3p		miR-208a-5p
	miR-3102-3p		miR-378b
	miR-32-5p		miR-133a-5p
	miR-465a-3p		miR-135a-5p
	miR-465b-3p		miR-499-3p
	miR-465c-3p		miR-499-5p
	miR-30d-5p		miR-1a-3p
	miR-1947-5p
	miR-187-3p
	miR-181c-3p
	miR-871-3p
	miR-30b-5p
	miR-664-3p
	miR-128-1-5p
	miR-139-5p
	miR-345-3p
	miR-144-5p
	miR-201-5p
	miR-874-5p
	miR-101a-5p
	miR-29a-5p
	miR-30d-3p
	miR-30a-5p
	miR-3057-5p
	miR-338-3p
	miR-181d-5p
	miR-488-3p
	miR-30e-5p
	miR-185-3p
	miR-194-5p
	miR-191-3p
	miR-874-3p
	miR-3968
	miR-203-3p
	miR-504-5p
	miR-328-3p
	let-7f-2-3p
	miR-486a-5p
	miR-486b-5p
	miR-153-3p
	miR-128-3p
	miR-29c-5p
	miR-378a-3p
	miR-378c
	miR-150-5p
	miR-30c-5p
	miR-547-3p
	miR-135a-5p
	miR-30a-3p
	miR-29c-3p
	miR-30c-1-3p
	miR-490-3p
	miR-133b-3p
	miR-9-5p
	miR-185-5p
	miR-204-5p
	miR-30c-2-3p
	miR-582-5p
	miR-133a-3p
	miR-499-3p
	miR-30e-3p
	miR-582-3p
	miR-149-5p
	miR-215-5p
	miR-378a-5p
	miR-378d
	miR-208a-3p
	miR-208a-5p
	miR-378b
	miR-499-5p
	miR-486b-3p
	miR-133a-5p
	miR-486a-3p
	miR-1a-3p

## Sheet: Figure1b
miR199a-5p						miR140-5p
normal	3d	1w	2w	3w	4w	normal	3d	1w	2w	3w	4w
1.51089	0.902747	0.387616	0.637807	0.264932	0.567989	1.01975	3.26065	0.739297	0.934762	0.633883	2.58218
1.08594	1.10773	0.45418	1.5113	0.318462	0.600571	0.980635	3.33629	1.27898	0.860326	0.728959	2.26346
1.62086	1.27062	0.522626	1.62889	0.384777	0.775247	0.800429	2.6886	0.804913	0.674348	1.43431	4.82773
3.4038	1.25582	1.08192	1.09996	0.6533	0.386906	0.854822	0.953438	0.910264	0.851612	0.388596	4.19633
3.38632	1.57687	0.822425	1.79327	0.251413	0.380782	0.629398	0.612882	2.01503	1.03821	0.872268	11.4184
3.44711	2.60265	0.585185	0.946591	0.204437	0.274345	0.615612	0.699445	1.34302	1.09237	0.812273	9.67266
3.16183	1.1551	0.305215	0.463958	0.375447	1.20236	0.405543	1.8103	1.34242	1.04059	0.745578	4.34052
6.2227	1.09076	0.405768	0.282808	0.215272	0.65675	0.415531	1.488	1.18249	1.08261	0.708625	3.7914
5.62269	0.874476	0.276921	0.396835	0.151787	0.523646	0.356524	5.25629	0.815917	0.9024	0.440694	6.80189
15.1233	0.543582	0.289005	0.189578	0.144778	0.896789	0.433	4.33771	0.944583	0.639458	0.390881	5.98846
2.69285	0.692205	0.279493	0.109638	0.217783	0.755072	0.362232	0.825868	1.26352	0.479454	1.25339	3.31215
2.58205	0.349115	0.344909	0.221266	0.141567	0.757293	0.390733	0.832616	1.22139	0.584227	1.19495	6.58506

## Sheet: Figure1c
miR199a-5p
	remote zone						infarct border zone
normal	1.98508	1.72508	2.4663	4.02238	1.85508	3.74434
MI 1W	1.00018	1.00317	1.00152	1.00081	1.00002	1.00794	0.729605	0.224702	0.656849	0.153493	0.275327	0.128526
MI 2W	1.00145	1.00019	1.00176	1.00432	1.00084	1.02272	0.142857	0.327723	0.435538	0.447776	0.128872	0.47972
MI 3W	1.00007	0.997553	0.920779	1.00822	0.934371	0.843936	0.86485	0.612077	0.0944757	0.643754	0.612798	0.56553
MI 4W	1.02373	1.01664	1.1209	1.00012	0.508336	1.01063	0.177473	0.241154	0.11142	0.198265	0.199457	0.158379

## Sheet: Figure1d
miR140-5p
normal	3d	1w	2w	3w	4w
1.01975	3.26065	0.739297	0.934762	0.633883	2.58218
0.980635	3.33629	1.27898	0.860326	0.728959	2.26346
0.800429	2.6886	0.804913	0.674348	1.43431	4.82773
0.854822	0.953438	0.910264	0.851612	0.388596	4.19633
0.629398	0.612882	2.01503	1.03821	0.872268	11.4184
0.615612	0.699445	1.34302	1.09237	0.812273	9.67266
0.405543	1.8103	1.34242	1.04059	0.745578	4.34052
0.415531	1.488	1.18249	1.08261	0.708625	3.7914
0.356524	5.25629	0.815917	0.9024	0.440694	6.80189
0.433	4.33771	0.944583	0.639458	0.390881	5.98846
0.362232	0.825868	1.26352	0.479454	1.25339	3.31215
0.390733	0.832616	1.22139	0.584227	1.19495	6.58506

## Sheet: Figure1e
miR140-5p
	remote zone						infarct border zone
normal	0.225582	0.227981	0.225582	0.227981	0.126546	0.161685
MI 1W	0.915339	1.09249	0.550529	0.702477	0.532786	0.525248	2.65366	3.09618	2.20516	2.52537	1.33521	2.77709
MI 2W	1.30414	1.70775	0.779592	2.14894	1.05891	1.36326	1.85939	1.58603	1.99146	1.56678	3.11858	3.24441
MI 3W	0.831994	1.39692	0.970252	0.992652	0.91762	0.92588	16.7644	16.941	10.1182	6.7781	3.14325	3.89126
MI 4W	1.85359	1.58868	2.8849	4.65049	4.85557	2.55221	3.46188	2.88616	1.63358	2.25389	5.73867	5.73557

## Sheet: Figure1f
CF	CM
1.00032	4.06843
1.60704	3.31731
0.983704	7.65806

## Sheet: Figure1g
GSE209991		GSE221780		GSE217771		GSE61741
normal	DCM	normal	I/R	normal	TOF	normal	CAD
2166	0	4180	1249	20936	8673	187.662	150.378
2122	95	6286	2287	16388	8630	551.023	190.499
1856	4	6441	2550	21746	6937	325.174	69.975
1351	0			30261	19209	205.074	237.264
1584	0			15218	9904	115.202	1
1171	0					385.796	69.6854
2173	0					104.675	523.693
3329	0					143.919	399.172
5655	3					327.879	114.936
5390	3					222.683	177.138
						327.879	199.891
						575.088	177.138
						395.691	313.401
						347.222	194.217
						388.762	208.821
						179.811	194.217
						82.6733	107.628
						137.951	646.974
						279.01	44.7467
						259.599	111.394
						241.077	639.484
						192.009	280.862
						190.499	267.979
						361.489	185.538
						382.83	299.533
						344.242	402.653
						465.909	195.723
						709.514	605.487
						178.42	513.401
						395.691	639.484
						212.875	344.242
						761.815	385.796
						262.851	593.016
						413.59	761.815
						287.205	518.547
						20.5341	513.401
						191.254	194.976
						392.227	95.1804
						257.907	80.1752
						207.883	452.699
						605.487	338.551
						320.67	484.004
						182.259	211.796
						338.551	347.222
						413.59	692.009
						306.104	470.754
						169.008	432.778
						692.009	266.162
						210.717	508.432
						743.322	599.252
						96.8897	1
						51.0536	6.08794
						248.069	122.95
						191.254	95.3634
						248.069	1
						800	17.6459
						198.096	385.796
						261.225	83.04
						809.32	112.347
						847.265	146.128
						804.365	111.89
							100.035

## Sheet: Figure2a
Diameter/(nm)	Number（%）
151.57	5.67	3.46	4.56
153.96	21.6	25.34	27.2
156.38	42.37	47.66	42.65
158.84	63.82	67.88	69.25
161.33	85.99	92.27	90.25
163.87	88.49	100	99.54
166.45	72.88	78.06	79.35
169.06	51.83	55.62	52.36
171.72	30.05	35.54	34.25
174.42	7.49	10.69	9.52

## Sheet: Figure2b
Days elapsed	NC	miR199a-5p
1	1	1
1	1	1
1	1	0
2	1	0
2	1	1
3	1	0
4	1	0
5	1	1
6	1	0
7	1	0
7	1	1
8	1
4	1
9	0
10	1
12	0
13	0
14	1	0
20	0	0
21	0	0
22	0	0
24	0	0
25	0	0
26	0	0
27	0	0
28	1	0
40	0	0
50	0	0
60	0	0
90	0	0
120	0	0
150	0	0
180	1	0
210	0	0
240	0	0
270	0	0
300	0	0
330	0	0
365	0	0

## Sheet: Figure2c
	NC (FS%)
1 weeks	16.5517	22.824	24	22.9541	18.8544	21.4979	14.7008	21.6545	10.5016	23.1405	16.4049	22.9907	20.2222	12.7786	10.1333	14.0044	21.7886	20.1022	16.3609	9.48678	15.566	14.9547	27.4603	24.186	13.3779	18.1961	15.9115	14.1945	14.801	30.9342
4 weeks	15.4671	22.8814	23.2633	28.6638	6.36942	12.3377	26.4706	27.1226	22.0447	19.7163	19.4444	15.0522	7.49665	29.9133		20.5805	10.0939	22.0183	17.4482	10.279		15.8365			13.7838			11.2436	11.1386	12.3021
2 months	10.2832	23.2819	26.5583	7.01754		12.8514	16.9329		7.89663	5.89101	28.2267	4.63576	13.8889	26.8734		16.5269	14.1058	20	10.643	8.53199		15.0538			7.77643			15.5172	19.175	18.4181
4 months	15.4967	17.2714	12.4724			16.8981	12.6464	19.063	11.7045	14.8073	18.4066	19.5688	20.9265	28.5903			11.8537	17.6471	11.9438	4.45087		14.1856			17.9161			16.1206		20.0243
6 months	11.1437	8.90891	6.59898			7.01422	4.51922	14.1593	9.39167	25.6131	7.17949	6.79887	11.5261
8 months	6.21118	15.1951	7.63131	26.5625	8.20225	14.7689	8.05627	13.4054	13.1548
12 months	21.0692	3.91061	16.6969	10.9905	14.3813	9.43627	21.9394	10.1093
	miR199a-5p (FS%)
1 weeks	19.2246	9.09092	14.3223	10.828	14.959	17.2222	21.0417	20.9644	29.222	19.4707	20.098	9.11391	5.80645	27.6342	6.69783	22.7053	13.4864	10.7198	29.8805	3.76568	15.69	16.3735	17.8846	27.01	21.5152	17.2269	18.328
4 weeks	24.6127	34.5188	32.2761	18.6969	23.6066	38.7481	27.2894	28.0075	36.4835	19.8639	29.4118	10.1449	24.183	39.8564	13.6095	18.6528	22.7064	25.7496	26.306	20.8012	23.4545	29.5615	27.3371	36.8308	19.9711	14.9533	19.3548
2 months	12.6984	20.0461	11.3079	20	25.0605		23.5938	16.2329	14.9499	12.1015	17.1386		17.8795	47.421	26.7782	11.6129	15.5797	14.7586	24.5066	13.8958	17.2662	29.1553	24.5638	33.4385	19.8872	20.9809	18.7664
4 months	21.4015	16.7822	13.4872	15.3098	15.9783	15.0838	14.9498	23.1283	31.9865	19.6448	28.3912	5.68863		50.937	26.2016		12.2027	30.2326	28.952	19.7154	27.7941	40.2778	24.1223	31.6576	25.107	19.3384	19.6
6 months	21.8107	21.657	23.329	27.7465	34.3152	36.4706	18.7425	44.1729	18.7406	33.42	21.3362	22.0986	28.5235	20.2033	32.687
8 months	29.7111	26.5823	19.5946	26.2794	26.3158	15.1976	24.7312	29.9595	21.0417	11.7455
12 months	31.6069	23.3449	19.4286	23.1162	23.5792	19.5291	30.3502	26.1872	21.7391	19.8786

[truncated: 62 more sheets: Figure2d, Figure2e, Figure2f, Figure2g, Figure2h, Figure2i, Figure2j, Figure2k, Figure3a, Figure3b, Figure3c, Figure3d, Figure3e, Figure3f, Figure3g, Figure3h, Figure4a, Figure4b, Figure4c, Figure4d …]
